# Supplementary material for: Hovenia dulcis Suppresses the Growth of Huh7-Derived Liver Cancer Stem Cells by Inducing Necroptosis and Apoptosis and Blocking c-MET Signaling
Source: Cells. 2023 Dec 21;13(1):22. doi: 10.3390/cells13010022 (PMC10778038; doi:10.3390/cells13010022)
Supplement: Supplementary file 1 [file cells-13-00022-s001.zip]

Archive with 1 entries (1 files):
- cells-2706909-supplementary.pdf
